# Supplementary material for: ﻿A new octocoral species of Swiftia (Holaxonia, Plexauridae) from the upper bathyal off Mauritania (NE Atlantic)
Source: Zookeys. 2022 Jun 17;1106:121–40. doi: 10.3897/zookeys.1106.81364 (PMC9848795; doi:10.3897/zookeys.1106.81364)
Supplement: XML Treatment for Swiftia [file zookeys.1106.81364-treatment1.xml]

<!DOCTYPE tp:taxon-treatment
  PUBLIC "-//TaxonX//DTD Taxonomic Treatment Publishing DTD v0 20100105//EN" "tax-treatment-NSO.dtd">
<tp:taxon-treatment xmlns:tp="http://www.plazi.org/taxpub"><tp:treatment-meta><kwd-group><label>Taxon classification</label><kwd>
                  <named-content content-type="kingdom">Animalia</named-content>
                </kwd><kwd>
                  <named-content content-type="order">Alcyonacea</named-content>
                </kwd><kwd>
                  <named-content content-type="family">Plexauridae</named-content>
                </kwd></kwd-group><mixed-citation publication-type="journal"><person-group><name><surname>Sampaio</surname><given-names>Íris</given-names></name><name><surname>Beuck</surname><given-names>Lydia</given-names></name><name><surname>Freiwald</surname><given-names>André</given-names></name></person-group><article-title>﻿A new octocoral species of <italic><tp:taxon-name><tp:taxon-name-part taxon-name-part-type="genus" reg="Swiftia">Swiftia</tp:taxon-name-part></tp:taxon-name></italic> (<tp:taxon-name><tp:taxon-name-part taxon-name-part-type="suborder">Holaxonia</tp:taxon-name-part></tp:taxon-name>, <tp:taxon-name><tp:taxon-name-part taxon-name-part-type="family">Plexauridae</tp:taxon-name-part></tp:taxon-name>) from the upper bathyal off Mauritania (NE Atlantic)</article-title><source>Zookeys</source><day>17</day><month>06</month><year>2022</year><volume>1106</volume><fpage>121</fpage><lpage>140</lpage><pub-id pub-id-type="doi">10.3897/zookeys.1106.81364</pub-id></mixed-citation></tp:treatment-meta><tp:nomenclature><label>﻿Genus</label><tp:taxon-name>
                <object-id xmlns:xlink="http://www.w3.org/1999/xlink" content-type="arpha" xlink:type="simple">8CA07925-7B3D-539B-A14C-47B45B54A496</object-id>
                <tp:taxon-name-part taxon-name-part-type="genus" reg="Swiftia">Swiftia</tp:taxon-name-part>
              </tp:taxon-name><tp:taxon-authority>Duchassaing &amp; Michelotti, 1864</tp:taxon-authority><tp:nomenclature-citation-list><tp:nomenclature-citation><tp:taxon-name>
                    <tp:taxon-name-part taxon-name-part-type="genus" reg="Swiftia">Swiftia</tp:taxon-name-part>
                  </tp:taxon-name><comment>Duchassaing &amp; Michelotti, 1864: 13; Kükenthal 1924: 236; <xref ref-type="bibr" rid="B15">Deichmann 1936</xref>: 185–186; <xref ref-type="bibr" rid="B1">Bayer 1956</xref>: F206; <xref ref-type="bibr" rid="B23">Grasshoff 1977</xref>: 61–62; <xref ref-type="bibr" rid="B24">Grasshoff 1981</xref>: 220; <xref ref-type="bibr" rid="B4">Bayer 1981</xref>: 932, 945; <xref ref-type="bibr" rid="B25">Grasshoff 1982</xref>: 946; <xref ref-type="bibr" rid="B8">Breedy et al. 2015</xref>: 329; <xref ref-type="bibr" rid="B61">Williams and Breedy 2016</xref>: 3; <xref ref-type="bibr" rid="B9">Breedy et al. 2019</xref>: 409.</comment></tp:nomenclature-citation><tp:nomenclature-citation><tp:taxon-name>
                    <tp:taxon-name-part taxon-name-part-type="genus" reg="Stenogorgia">Stenogorgia</tp:taxon-name-part>
                  </tp:taxon-name><comment>Verrill, 1883: 29; <xref ref-type="bibr" rid="B15">Deichmann 1936</xref>: 185; <xref ref-type="bibr" rid="B1">Bayer 1956</xref>: F206; <xref ref-type="bibr" rid="B4">Bayer 1981</xref>: 945; <xref ref-type="bibr" rid="B8">Breedy et al. 2015</xref>: 329; <xref ref-type="bibr" rid="B61">Williams and Breedy 2016</xref>: 3; <xref ref-type="bibr" rid="B9">Breedy et al. 2019</xref>: 409.</comment></tp:nomenclature-citation><tp:nomenclature-citation><tp:taxon-name>
                    <tp:taxon-name-part taxon-name-part-type="genus" reg="Platycaulos">Platycaulos</tp:taxon-name-part>
                  </tp:taxon-name><comment>Wright &amp; Studer, 1889: 61; <xref ref-type="bibr" rid="B1">Bayer 1956</xref>: F206; <xref ref-type="bibr" rid="B4">Bayer 1981</xref>: 945; <xref ref-type="bibr" rid="B8">Breedy et al. 2015</xref>: 329; <xref ref-type="bibr" rid="B61">Williams and Breedy 2016</xref>: 3; <xref ref-type="bibr" rid="B9">Breedy et al. 2019</xref>: 409.</comment></tp:nomenclature-citation><tp:nomenclature-citation><tp:taxon-name>
                    <tp:taxon-name-part taxon-name-part-type="genus" reg="Callistephanus">Callistephanus</tp:taxon-name-part>
                  </tp:taxon-name><comment>Wright &amp; Studer, 1889: 148–149; <xref ref-type="bibr" rid="B4">Bayer 1981</xref>: 945; <xref ref-type="bibr" rid="B8">Breedy et al. 2015</xref>: 329; <xref ref-type="bibr" rid="B61">Williams and Breedy 2016</xref>: 3; <xref ref-type="bibr" rid="B9">Breedy et al. 2019</xref>: 409.</comment></tp:nomenclature-citation><tp:nomenclature-citation><tp:taxon-name>
                    <tp:taxon-name-part taxon-name-part-type="genus" reg="Allogorgia">Allogorgia</tp:taxon-name-part>
                  </tp:taxon-name><comment>Verrill, 1928: 7–8; <xref ref-type="bibr" rid="B1">Bayer 1956</xref>: F206; <xref ref-type="bibr" rid="B4">Bayer 1981</xref>: 945; <xref ref-type="bibr" rid="B8">Breedy et al. 2015</xref>: 329; <xref ref-type="bibr" rid="B61">Williams and Breedy 2016</xref>: 3; <xref ref-type="bibr" rid="B9">Breedy et al. 2019</xref>: 409.</comment></tp:nomenclature-citation></tp:nomenclature-citation-list></tp:nomenclature><tp:treatment-sec sec-type="type species" id="SECID0EZSAE"><title>Type species.</title><p><italic><tp:taxon-name><tp:taxon-name-part taxon-name-part-type="genus" reg="Gorgonia">Gorgonia</tp:taxon-name-part><tp:taxon-name-part taxon-name-part-type="species" reg="exserta">exserta</tp:taxon-name-part></tp:taxon-name></italic> Ellis &amp; Solander, 1786, by monotypy.</p></tp:treatment-sec><tp:treatment-sec sec-type="diagnosis" id="SECID0EKTAE"><title>Diagnosis.</title><p>Colonies dichotomous, fan-like, irregularly pinnate, unbranched or mostly branching in one plane or several planes. Colour variable among red, white, beige, pink, and orange. Axis flexible. Branches free, rarely with anastomoses. Polyps are conical, mound-like, and prominent, spread or crowded, in biserial zigzagging distribution or all over the branch. Two to three polyp mounds appear on top of each branch. Coenenchyme has two layers of sclerites. Sclerites in coenenchyme are capstans, radiates, and spindles. Thornstars absent in coenenchyme. Polyp-mound sclerites similar to the coenenchyme sclerites, thin, sharp, small, very tuberculate spindles and, sometimes, poorly defined thornscales. Anthocodiae have or do not have long, straight, or curved rods. Collaret absent or with few rods. Tentacles have stout rods or scales.</p></tp:treatment-sec><ref-list><ref id="B15"><mixed-citation xmlns:xlink="http://www.w3.org/1999/xlink" xlink:type="simple"><person-group><name name-style="western"><surname>Deichmann</surname><given-names>E</given-names></name></person-group> (<year>1936</year>) <source>The <tp:taxon-name><tp:taxon-name-part taxon-name-part-type="subclass">Alcyonaria</tp:taxon-name-part></tp:taxon-name> of the western part of the Atlantic Ocean.</source><publisher-name>Memoirs of the Museum of Comparative Zoology</publisher-name>, <publisher-loc>Harvard, Cambridge, USA</publisher-loc>, <size units="page">317 pp</size>. <ext-link xlink:href="10.5962/bhl.title.49348" ext-link-type="doi" xlink:type="simple">https://doi.org/10.5962/bhl.title.49348</ext-link></mixed-citation></ref><ref id="B1"><mixed-citation xmlns:xlink="http://www.w3.org/1999/xlink" xlink:type="simple"><person-group><name name-style="western"><surname>Bayer</surname><given-names>FM</given-names></name></person-group> (<year>1956</year>) <article-title><tp:taxon-name><tp:taxon-name-part taxon-name-part-type="subclass">Octocorallia</tp:taxon-name-part></tp:taxon-name>.</article-title> In: <person-group><name name-style="western"><surname>Moore</surname><given-names>RC</given-names></name></person-group> (<role>Ed.</role>) <issue-title>Treatise on invertebrate paleontology.</issue-title><source>University of Kansas Press, Lawrence, KS, F166–F189</source>, <fpage>192</fpage>–<lpage>231</lpage>.</mixed-citation></ref><ref id="B23"><mixed-citation xmlns:xlink="http://www.w3.org/1999/xlink" xlink:type="simple"><person-group><name name-style="western"><surname>Grasshoff</surname><given-names>M</given-names></name></person-group> (<year>1977</year>) <article-title>Die Gorgonarien des östlichen Nordatlantik und des Mittelmeeres. III Die Familie <tp:taxon-name><tp:taxon-name-part taxon-name-part-type="family">Paramuriceidae</tp:taxon-name-part></tp:taxon-name> (<tp:taxon-name><tp:taxon-name-part taxon-name-part-type="phylum">Cnidaria</tp:taxon-name-part></tp:taxon-name>, <tp:taxon-name><tp:taxon-name-part taxon-name-part-type="class">Anthozoa</tp:taxon-name-part></tp:taxon-name>).</article-title><source>Meteor Forschungsergbnisse</source><volume>27</volume>: <fpage>5</fpage>–<lpage>76</lpage>.</mixed-citation></ref><ref id="B24"><mixed-citation xmlns:xlink="http://www.w3.org/1999/xlink" xlink:type="simple"><person-group><name name-style="western"><surname>Grasshoff</surname><given-names>M</given-names></name></person-group> (<year>1981</year>) <article-title>Polypen und Kolonien der Blumentiere (<tp:taxon-name><tp:taxon-name-part taxon-name-part-type="class">Anthozoa</tp:taxon-name-part></tp:taxon-name>); I, Der Bau der Polypen.</article-title><source>Natur und Museum</source><volume>111</volume>(<issue>5</issue>): <fpage>1</fpage>–<lpage>8</lpage>.</mixed-citation></ref><ref id="B4"><mixed-citation xmlns:xlink="http://www.w3.org/1999/xlink" xlink:type="simple"><person-group><name name-style="western"><surname>Bayer</surname><given-names>FM</given-names></name></person-group> (<year>1981</year>) <article-title>Key to the genera of <tp:taxon-name><tp:taxon-name-part taxon-name-part-type="subclass">Octocorallia</tp:taxon-name-part></tp:taxon-name> exclusive of <tp:taxon-name><tp:taxon-name-part taxon-name-part-type="order">Pennatulacea</tp:taxon-name-part></tp:taxon-name> (<tp:taxon-name><tp:taxon-name-part taxon-name-part-type="phylum">Coelenterata</tp:taxon-name-part></tp:taxon-name>: <tp:taxon-name><tp:taxon-name-part taxon-name-part-type="class">Anthozoa</tp:taxon-name-part></tp:taxon-name>), with descriptions of new taxa.</article-title><source>Proceedings of the Biological Society of Washington</source><volume>94</volume>(<issue>3</issue>): <fpage>902</fpage>–<lpage>947</lpage>. <ext-link xlink:href="https://repository.si.edu/handle/10088/978" ext-link-type="uri" xlink:type="simple">https://repository.si.edu/handle/10088/978</ext-link></mixed-citation></ref><ref id="B25"><mixed-citation xmlns:xlink="http://www.w3.org/1999/xlink" xlink:type="simple"><person-group><name name-style="western"><surname>Grasshoff</surname><given-names>M</given-names></name></person-group> (<year>1982</year>) <article-title>Die <tp:taxon-name><tp:taxon-name-part taxon-name-part-type="suborder">Gorgonaria</tp:taxon-name-part></tp:taxon-name>, Pennatularia und <tp:taxon-name><tp:taxon-name-part taxon-name-part-type="order">Antipatharia</tp:taxon-name-part></tp:taxon-name> des Tiefwassers der Biskaya (<tp:taxon-name><tp:taxon-name-part taxon-name-part-type="phylum">Cnidaria</tp:taxon-name-part></tp:taxon-name>, <tp:taxon-name><tp:taxon-name-part taxon-name-part-type="class">Anthozoa</tp:taxon-name-part></tp:taxon-name>). Ergebnisse der französischen Expeditionen BioGas, PolyGas, Geomanche, Incal, Noratlante und Fahrten der „Thalassa“. II. Taxonomischer Teil.</article-title><source>Bulletin du Muséum National d‘Histoire Naturelle Paris</source><volume>4</volume>(<issue>3</issue>): <fpage>731</fpage>–<lpage>766</lpage>. <ext-link xlink:href="https://archive.org/details/biostor-251401" ext-link-type="uri" xlink:type="simple">https://archive.org/details/biostor-251401</ext-link></mixed-citation></ref><ref id="B8"><mixed-citation xmlns:xlink="http://www.w3.org/1999/xlink" xlink:type="simple"><person-group><name name-style="western"><surname>Breedy</surname><given-names>O</given-names></name><name name-style="western"><surname>Cairns</surname><given-names>SD</given-names></name><name name-style="western"><surname>Häussermann</surname><given-names>V</given-names></name></person-group> (<year>2015</year>) <article-title>A new alcyonacean octocoral (<tp:taxon-name><tp:taxon-name-part taxon-name-part-type="phylum">Cnidaria</tp:taxon-name-part></tp:taxon-name>, <tp:taxon-name><tp:taxon-name-part taxon-name-part-type="class">Anthozoa</tp:taxon-name-part></tp:taxon-name>, <tp:taxon-name><tp:taxon-name-part taxon-name-part-type="subclass">Octocorallia</tp:taxon-name-part></tp:taxon-name>) from Chilean fjords.</article-title><source>Zootaxa</source><volume>3919</volume>(<issue>2</issue>): <fpage>327</fpage>–<lpage>334</lpage>. <ext-link xlink:href="10.11646/zootaxa.3919.2.5" ext-link-type="doi" xlink:type="simple">https://doi.org/10.11646/zootaxa.3919.2.5</ext-link></mixed-citation></ref><ref id="B61"><mixed-citation xmlns:xlink="http://www.w3.org/1999/xlink" xlink:type="simple"><person-group><name name-style="western"><surname>Williams</surname><given-names>GC</given-names></name><name name-style="western"><surname>Breedy</surname><given-names>O</given-names></name></person-group> (<year>2016</year>) <article-title>A new species of whip-like gorgonian coral in the genus <italic><tp:taxon-name><tp:taxon-name-part taxon-name-part-type="genus">Swiftia</tp:taxon-name-part></tp:taxon-name></italic> from the Gulf of the Farallones in Central California, with a key to Eastern Pacific species in California (<tp:taxon-name><tp:taxon-name-part taxon-name-part-type="phylum">Cnidaria</tp:taxon-name-part></tp:taxon-name>, <tp:taxon-name><tp:taxon-name-part taxon-name-part-type="subclass">Octocorallia</tp:taxon-name-part></tp:taxon-name>, <tp:taxon-name><tp:taxon-name-part taxon-name-part-type="family">Plexauridae</tp:taxon-name-part></tp:taxon-name>).</article-title><source>Proceedings of the California Academy of Sciences</source><volume>4</volume>(<issue>63</issue>): <fpage>1</fpage>–<lpage>13</lpage>. <ext-link xlink:href="https://biostor.org/reference/249101" ext-link-type="uri" xlink:type="simple">https://biostor.org/reference/249101</ext-link></mixed-citation></ref><ref id="B9"><mixed-citation xmlns:xlink="http://www.w3.org/1999/xlink" xlink:type="simple"><person-group><name name-style="western"><surname>Breedy</surname><given-names>O</given-names></name><name name-style="western"><surname>Rouse</surname><given-names>GW</given-names></name><name name-style="western"><surname>Stabbins</surname><given-names>A</given-names></name><name name-style="western"><surname>Cortés</surname><given-names>J</given-names></name><name name-style="western"><surname>Cordes</surname><given-names>EE</given-names></name></person-group> (<year>2019</year>) <article-title>New records of <italic><tp:taxon-name><tp:taxon-name-part taxon-name-part-type="genus">Swiftia</tp:taxon-name-part></tp:taxon-name></italic> (<tp:taxon-name><tp:taxon-name-part taxon-name-part-type="phylum">Cnidaria</tp:taxon-name-part></tp:taxon-name>, <tp:taxon-name><tp:taxon-name-part taxon-name-part-type="class">Anthozoa</tp:taxon-name-part></tp:taxon-name>, <tp:taxon-name><tp:taxon-name-part taxon-name-part-type="subclass">Octocorallia</tp:taxon-name-part></tp:taxon-name>) from off the Pacific Costa Rican margin, including a new species from methane seeps.</article-title><source>Zootaxa</source><volume>4671</volume>(<issue>3</issue>): <fpage>407</fpage>–<lpage>419</lpage>. <ext-link xlink:href="10.11646/zootaxa.4671.3.6" ext-link-type="doi" xlink:type="simple">https://doi.org/10.11646/zootaxa.4671.3.6</ext-link></mixed-citation></ref></ref-list></tp:taxon-treatment>
