# Supplementary material for: ﻿A new octocoral species of Swiftia (Holaxonia, Plexauridae) from the upper bathyal off Mauritania (NE Atlantic)
Source: Zookeys. 2022 Jun 17;1106:121–40. doi: 10.3897/zookeys.1106.81364 (PMC9848795; doi:10.3897/zookeys.1106.81364)
Supplement: XML Treatment for Swiftia phaeton [file zookeys.1106.81364-treatment2.xml]

<!DOCTYPE tp:taxon-treatment
  PUBLIC "-//TaxonX//DTD Taxonomic Treatment Publishing DTD v0 20100105//EN" "tax-treatment-NSO.dtd">
<tp:taxon-treatment xmlns:tp="http://www.plazi.org/taxpub"><tp:treatment-meta><kwd-group><label>Taxon classification</label><kwd>
                <named-content content-type="kingdom">Animalia</named-content>
              </kwd><kwd>
                <named-content content-type="order">Alcyonacea</named-content>
              </kwd><kwd>
                <named-content content-type="family">Plexauridae</named-content>
              </kwd></kwd-group><mixed-citation publication-type="journal"><person-group><name><surname>Sampaio</surname><given-names>Íris</given-names></name><name><surname>Beuck</surname><given-names>Lydia</given-names></name><name><surname>Freiwald</surname><given-names>André</given-names></name></person-group><article-title>﻿A new octocoral species of <italic><tp:taxon-name><tp:taxon-name-part taxon-name-part-type="genus" reg="Swiftia">Swiftia</tp:taxon-name-part></tp:taxon-name></italic> (<tp:taxon-name><tp:taxon-name-part taxon-name-part-type="suborder">Holaxonia</tp:taxon-name-part></tp:taxon-name>, <tp:taxon-name><tp:taxon-name-part taxon-name-part-type="family">Plexauridae</tp:taxon-name-part></tp:taxon-name>) from the upper bathyal off Mauritania (NE Atlantic)</article-title><source>Zookeys</source><day>17</day><month>06</month><year>2022</year><volume>1106</volume><fpage>121</fpage><lpage>140</lpage><pub-id pub-id-type="doi">10.3897/zookeys.1106.81364</pub-id></mixed-citation></tp:treatment-meta><tp:nomenclature><label>﻿</label><tp:taxon-name>
              <object-id xmlns:xlink="http://www.w3.org/1999/xlink" content-type="arpha" xlink:type="simple">4162D1F7-F261-500E-8FA4-AE58785CB44E</object-id>
              <tp:taxon-name-part taxon-name-part-type="genus" reg="Swiftia">Swiftia</tp:taxon-name-part>
              <tp:taxon-name-part taxon-name-part-type="species" reg="phaeton">phaeton</tp:taxon-name-part>
              <object-id xmlns:xlink="http://www.w3.org/1999/xlink" content-type="zoobank" xlink:type="simple">http://zoobank.org/8589E3C1-D6D4-499A-BB93-C619C7E21293</object-id>
            </tp:taxon-name><tp:taxon-status xmlns:xlink="http://www.w3.org/1999/xlink" xlink:type="simple">sp. nov.</tp:taxon-status><xref ref-type="fig" rid="F2">Figs 2</xref><xref ref-type="fig" rid="F3">, 3</xref><xref ref-type="fig" rid="F4">, 4</xref><xref ref-type="fig" rid="F5">, 5</xref><tp:nomenclature-citation-list><tp:nomenclature-citation><tp:taxon-name>
                  <tp:taxon-name-part taxon-name-part-type="genus" reg="Swiftia">Swiftia</tp:taxon-name-part>
                </tp:taxon-name><comment>sp. <xref ref-type="bibr" rid="B48">Sampaio et al., 2019</xref>: 7, 14, 17, 20, 21, figs 2c, 3.</comment></tp:nomenclature-citation></tp:nomenclature-citation-list></tp:nomenclature><tp:treatment-sec sec-type="material" id="SECID0EJ1AE"><title>Material examined.</title><p><bold><italic>Holotype</italic></bold>: Mauritania • Tanoûdêrt Canyon; <named-content xmlns:xlink="http://www.w3.org/1999/xlink" content-type="dwc:verbatimCoordinates" xlink:type="simple"><named-content content-type="geo-json" specific-use="{&#34;type&#34;:&#34;Point&#34;,&#34;coordinates&#34;:[-17.669722,20.246389]}" id="NCID0EX1AE" xlink:type="simple">20°14'47"N, 17°40'11"W</named-content></named-content>; depth 595 m; 3 Nov. 2010; RV Maria S. Merian exped.; stat. GeoB 14802-1; 1 colony; <abbrev xmlns:xlink="http://www.w3.org/1999/xlink" content-type="institution" xlink:title="Senckenberg Naturmuseum, Frankfurt am Main" id="ABBRID0E31AE" xlink:type="simple">SMF</abbrev> 13112. <bold><italic>Paratypes</italic></bold>: off Mauritania • <named-content xmlns:xlink="http://www.w3.org/1999/xlink" content-type="dwc:verbatimCoordinates" xlink:type="simple"><named-content content-type="geo-json" specific-use="{&#34;type&#34;:&#34;Point&#34;,&#34;coordinates&#34;:[-16.883333,18.850000]}" id="NCID0EH2AE" xlink:type="simple">18°51'N, 16°53'W</named-content></named-content>; depth 500 m; 10 Jun. 1988; RV <tp:taxon-name><tp:taxon-name-part taxon-name-part-type="genus" reg="Tyro">Tyro</tp:taxon-name-part></tp:taxon-name> exped.; stat. MAU 040; 1 colony; RMNH.COEL. 42327. off Mauritania • <named-content xmlns:xlink="http://www.w3.org/1999/xlink" content-type="dwc:verbatimCoordinates" xlink:type="simple"><named-content content-type="geo-json" specific-use="{&#34;type&#34;:&#34;Point&#34;,&#34;coordinates&#34;:[-16.883333,18.850000]}" id="NCID0EV2AE" xlink:type="simple">18°51'N, 16°53'W</named-content></named-content>; depth 500 m; 10 Jun. 1988; RV <tp:taxon-name><tp:taxon-name-part taxon-name-part-type="genus" reg="Tyro">Tyro</tp:taxon-name-part></tp:taxon-name> exped.; stat. MAU 040; 1 colony; RMNH.COEL. 42328. Mauritania • shallow Timiris Mound Complex; <named-content xmlns:xlink="http://www.w3.org/1999/xlink" content-type="dwc:verbatimCoordinates" xlink:type="simple"><named-content content-type="geo-json" specific-use="{&#34;type&#34;:&#34;Point&#34;,&#34;coordinates&#34;:[-16.875000,18.964167]}" id="NCID0ED3AE" xlink:type="simple">18°57'51"N, 16°51'90"W</named-content></named-content>; depth 446 m; 10 Nov. 2010; RV Maria S. Merian exped.; stat. GeoB 14874-6; 1 colony; <abbrev xmlns:xlink="http://www.w3.org/1999/xlink" content-type="institution" xlink:title="Senckenberg Naturmuseum, Frankfurt am Main" id="ABBRID0EI3AE" xlink:type="simple">SMF</abbrev> 13113. Mauritania • deep Timiris Mound Complex; <named-content xmlns:xlink="http://www.w3.org/1999/xlink" content-type="dwc:verbatimCoordinates" xlink:type="simple"><named-content content-type="geo-json" specific-use="{&#34;type&#34;:&#34;Point&#34;,&#34;coordinates&#34;:[-16.871389,18.961389]}" id="NCID0EQ3AE" xlink:type="simple">18°57'41"N, 16°52'17"W</named-content></named-content>; depth 602 m; 10 Nov. 2010; RV Maria S. Merian exped.; stat. GeoB 14873-1; 3 colonies; <abbrev xmlns:xlink="http://www.w3.org/1999/xlink" xlink:title="Senckenberg am Meer, Wilhelmshaven" id="ABBRID0EV3AE" xlink:type="simple">SaM</abbrev>-ID 1352. Mauritania • deep Timiris Mound Complex; <named-content xmlns:xlink="http://www.w3.org/1999/xlink" content-type="dwc:verbatimCoordinates" xlink:type="simple"><named-content content-type="geo-json" specific-use="{&#34;type&#34;:&#34;Point&#34;,&#34;coordinates&#34;:[-16.869722,18.962500]}" id="NCID0E33AE" xlink:type="simple">18°57'45"N, 16°52'11"W</named-content></named-content>; depth 498 m; 10 Nov. 2010; RV Maria S. Merian exped.; stat. GeoB 14873-4; 1 colony; <abbrev xmlns:xlink="http://www.w3.org/1999/xlink" xlink:title="Senckenberg am Meer, Wilhelmshaven" id="ABBRID0EB4AE" xlink:type="simple">SaM</abbrev>-ID 1469. Mauritania • deep Timiris Mound Complex; <named-content xmlns:xlink="http://www.w3.org/1999/xlink" content-type="dwc:verbatimCoordinates" xlink:type="simple"><named-content content-type="geo-json" specific-use="{&#34;type&#34;:&#34;Point&#34;,&#34;coordinates&#34;:[-16.853056,18.965000]}" id="NCID0EI4AE" xlink:type="simple">18°57'54"N, 16°51'11"W</named-content></named-content>; depth 493 m; 11 Nov. 2010; RV Maria S. Merian exped.; stat. GeoB 14878-1; 4 colonies; <abbrev xmlns:xlink="http://www.w3.org/1999/xlink" xlink:title="Senckenberg am Meer, Wilhelmshaven" id="ABBRID0EN4AE" xlink:type="simple">SaM</abbrev>-ID 1566. Mauritania • Tioulit Canyon (S); <named-content xmlns:xlink="http://www.w3.org/1999/xlink" content-type="dwc:verbatimCoordinates" xlink:type="simple"><named-content content-type="geo-json" specific-use="{&#34;type&#34;:&#34;Point&#34;,&#34;coordinates&#34;:[-16.726389,18.650000]}" id="NCID0EU4AE" xlink:type="simple">18°39'00"N, 16°43'35"W</named-content></named-content>; depth 618 m; 12 Nov. 2010; RV Maria S. Merian exped.; stat. GeoB 14886-4; 3 colonies and 1 fragment; <abbrev xmlns:xlink="http://www.w3.org/1999/xlink" xlink:title="Senckenberg am Meer, Wilhelmshaven" id="ABBRID0EZ4AE" xlink:type="simple">SaM</abbrev>-ID 1596. Mauritania • Southern Tamxat Mound Complex; <named-content xmlns:xlink="http://www.w3.org/1999/xlink" content-type="dwc:verbatimCoordinates" xlink:type="simple"><named-content content-type="geo-json" specific-use="{&#34;type&#34;:&#34;Point&#34;,&#34;coordinates&#34;:[-16.691944,17.481944]}" id="NCID0EA5AE" xlink:type="simple">17°28'55"N, 16°41'31"W</named-content></named-content>; depth 450 m; 16 Nov. 2010; RV Maria S. Merian exped.; stat. GeoB 14911-1; 1 colony; <abbrev xmlns:xlink="http://www.w3.org/1999/xlink" xlink:title="Senckenberg am Meer, Wilhelmshaven" id="ABBRID0EF5AE" xlink:type="simple">SaM</abbrev>-ID 1629. Mauritania • Central Tamxat Mound Complex; <named-content xmlns:xlink="http://www.w3.org/1999/xlink" content-type="dwc:verbatimCoordinates" xlink:type="simple"><named-content content-type="geo-json" specific-use="{&#34;type&#34;:&#34;Point&#34;,&#34;coordinates&#34;:[-16.666667,17.540833]}" id="NCID0EM5AE" xlink:type="simple">17°32'27"N, 16°39'60"W</named-content></named-content>; depth 486 m; 15 Nov. 2010; RV Maria S. Merian exped.; stat. GeoB 14905-1; 1 colony; <abbrev xmlns:xlink="http://www.w3.org/1999/xlink" xlink:title="Senckenberg am Meer, Wilhelmshaven" id="ABBRID0ER5AE" xlink:type="simple">SaM</abbrev>-ID 1638.</p></tp:treatment-sec><tp:treatment-sec sec-type="type locality" id="SECID0EV5AE"><title>Type locality.</title><p>Tanoûdêrt Canyon and Timiris Mound Complex, Mauritania upper continental slope.</p></tp:treatment-sec><tp:treatment-sec sec-type="etymology" id="SECID0E15AE"><title>Etymology.</title><p>Species named after the German cruise MSM 16/3 ‘PHAETON’ and treated as a name in apposition. This cruise was the first to film this species alive underwater and forming coral gardens. These ecosystems are a contradiction to the African desert into which Phaeton, son of a Greek god, transformed the continent, burning it down while falling with his chariot from the sky.</p></tp:treatment-sec><tp:treatment-sec sec-type="diagnosis" id="SECID0E65AE"><title>Diagnosis.</title><p>Colonies unbranched or monopodial subdividing up to two times (Fig. <xref ref-type="fig" rid="F2">2A–C</xref>). Dark red robust colonies. Dark brown axis. Branches sparsely distributed, rarely with anastomoses. Polyp colour red, darker than coenenchyme. Polyps form a conical prominent mound, numerous and densely crowded around the branches (Fig. <xref ref-type="fig" rid="F2">2D–F</xref>). Anthocodiae red with yellowish white tentacles. Collaret absent. Coenenchyme formed by compact external layer with smaller capstans and an internal layer with long straight spindles, mostly not within a closed layer (Fig. <xref ref-type="fig" rid="F3">3</xref>). Polyp mounds with the same sclerite types, capstans and spindles, and a layer of compact dark red rods on top. Anthocodial sclerites thin warty spindles. Sclerite colours vary between dark red and transparent.</p><fig id="F2" position="float" orientation="portrait"><object-id xmlns:xlink="http://www.w3.org/1999/xlink" content-type="doi" xlink:type="simple">10.3897/zookeys.1106.81364.figure2</object-id><object-id xmlns:xlink="http://www.w3.org/1999/xlink" content-type="arpha" xlink:type="simple">2F64C876-646B-5BB4-9152-6F48FD5ABE32</object-id><label>Figure 2.</label><caption><p><italic><tp:taxon-name><tp:taxon-name-part taxon-name-part-type="genus" reg="Swiftia">Swiftia</tp:taxon-name-part><tp:taxon-name-part taxon-name-part-type="species" reg="phaeton">phaeton</tp:taxon-name-part></tp:taxon-name></italic> sp. nov. from Mauritania <bold>A</bold> in situ colony with expanded polyps on coral framework (copyright Tomas Lundälv, Sven Lovén Center for Marine Infrastructure at Tjarnö, Sweden) <bold>B</bold> colony after ethanol preservation with expanded polyps (holotype <abbrev xmlns:xlink="http://www.w3.org/1999/xlink" content-type="institution" xlink:title="Senckenberg Naturmuseum, Frankfurt am Main" id="ABBRID0EJAAG" xlink:type="simple">SMF</abbrev> 13112) <bold>C</bold> in situ colony with retracted polyps on coral framework (copyright Tomas Lundälv, Sven Lovén Center for Marine Infrastructure at Tjarnö, Sweden) <bold>D</bold> part of a branch (paratype <abbrev xmlns:xlink="http://www.w3.org/1999/xlink" content-type="institution" xlink:title="Senckenberg Naturmuseum, Frankfurt am Main" id="ABBRID0ESAAG" xlink:type="simple">SMF</abbrev> 13113), <bold>E</bold> fragment of specimen with anthocodiae slightly expanded (paratype <abbrev xmlns:xlink="http://www.w3.org/1999/xlink" xlink:title="Senckenberg am Meer, Wilhelmshaven" id="ABBRID0EZAAG" xlink:type="simple">SaM</abbrev>-ID 1566) <bold>F</bold> polyp and coenenchyme details (paratype <abbrev xmlns:xlink="http://www.w3.org/1999/xlink" xlink:title="Senckenberg am Meer, Wilhelmshaven" id="ABBRID0E6AAG" xlink:type="simple">SaM</abbrev>-ID 1352). Scale bars: 1 cm (<bold>A–C</bold>); 300 μm (<bold>D–F</bold>).</p></caption><graphic xmlns:xlink="http://www.w3.org/1999/xlink" xlink:href="zookeys-1106-121_article-81364__-g002.jpg" position="float" orientation="portrait" xlink:type="simple" id="oo_703054.jpg"><uri content-type="original_file" xlink:type="simple">https://binary.pensoft.net/fig/703054</uri></graphic></fig><fig id="F3" position="float" orientation="portrait"><object-id xmlns:xlink="http://www.w3.org/1999/xlink" content-type="doi" xlink:type="simple">10.3897/zookeys.1106.81364.figure3</object-id><object-id xmlns:xlink="http://www.w3.org/1999/xlink" content-type="arpha" xlink:type="simple">615180F9-1413-5EC7-9951-2817D0926D6F</object-id><label>Figure 3.</label><caption><p>Layers of sclerites of <italic><tp:taxon-name><tp:taxon-name-part taxon-name-part-type="genus" reg="Swiftia">Swiftia</tp:taxon-name-part><tp:taxon-name-part taxon-name-part-type="species" reg="phaeton">phaeton</tp:taxon-name-part></tp:taxon-name></italic> sp. nov. <bold>A</bold> coenenchyme under light microscope <bold>B</bold> polyp mound under electron microscope (paratype <abbrev xmlns:xlink="http://www.w3.org/1999/xlink" xlink:title="Senckenberg am Meer, Wilhelmshaven" id="ABBRID0EDCAG" xlink:type="simple">SaM</abbrev>-ID 1566). Outer layer (OL) with capstans and inner layer (IL) with spindles. Scale bars: 100 μm.</p></caption><graphic xmlns:xlink="http://www.w3.org/1999/xlink" xlink:href="zookeys-1106-121_article-81364__-g003.jpg" position="float" orientation="portrait" xlink:type="simple" id="oo_703055.jpg"><uri content-type="original_file" xlink:type="simple">https://binary.pensoft.net/fig/703055</uri></graphic></fig></tp:treatment-sec><tp:treatment-sec sec-type="description" id="SECID0EMCAG"><title>Description.</title><p>Holotype small dark red colony scantily ramified in one plane (Fig. <xref ref-type="fig" rid="F2">2B</xref>). Colony extending up to 42.8 mm in length and up to 41.4 mm in width, attached to the substrate by an encrusting holdfast of ~ 6 mm wide in a main stem of 2 mm diameter (Fig. <xref ref-type="fig" rid="F2">2B</xref>). Colony branches up to three, thick and robust, with numerous polyps that reach 1.8–2 mm in diameter and 1.5–40.8 mm long. Polyps red, darker than coenenchyme; abundant, well-spaced, either in biserial distribution or all over branches and mostly present on one side of colony. Approximately 5–8 polyps/cm, spaced between 1.8 and 3.4 mm, occurring on main stem and branches. Polyp mounds up to 2.5 mm high, 1.0–1.5 mm long, and 10.1–16.8 mm wide. Anthocodiae retractile within prominent polyp mounds and with yellowish white tentacles. Coenenchyme thin. Coenenchymal and polyp mound sclerites with outer layer of red or transparent small but packed capstans, 39–64 μm long and 22–51 μm wide (Fig. <xref ref-type="fig" rid="F4">4C</xref>); and an inner layer of long, slender, pointed, warty, mostly straight spindles of several sizes (Fig. <xref ref-type="fig" rid="F4">4A</xref>). Larger spindles 232–436 μm long and 29–73 μm wide, sometimes waisted (Figs <xref ref-type="fig" rid="F3">3</xref>, <xref ref-type="fig" rid="F4">4A</xref>). Smaller spindles 103–219 μm long and 25–45 μm wide (Figs <xref ref-type="fig" rid="F3">3</xref>, <xref ref-type="fig" rid="F4">4A</xref>). Irregularly branched spindles with expanded, warty tubercles or small immature sclerites (Fig. <xref ref-type="fig" rid="F4">4A, B</xref>), occurring in lower numbers. Polyp mound top with armature formed by layer of flat rods showed by <abbrev xmlns:xlink="http://www.w3.org/1999/xlink" xlink:title="Micro-computed tomography" id="ABBRID0EWDAG" xlink:type="simple">micro-CT</abbrev>, 108–321 μm long and 27–72 μm wide (Figs <xref ref-type="fig" rid="F4">4</xref>, <xref ref-type="fig" rid="F5">5</xref>) on the distal end. Anthocodiae with spindles arranged in points, tiny capstans, and irregular flattened scales around peristome and tentacles (Fig. <xref ref-type="fig" rid="F5">5</xref>). No collaret.</p><fig id="F4" position="float" orientation="portrait"><object-id xmlns:xlink="http://www.w3.org/1999/xlink" content-type="doi" xlink:type="simple">10.3897/zookeys.1106.81364.figure4</object-id><object-id xmlns:xlink="http://www.w3.org/1999/xlink" content-type="arpha" xlink:type="simple">7BE967E1-7361-5D7C-99D1-F53B5A28AA87</object-id><label>Figure 4.</label><caption><p>Sclerites from type specimens of <italic><tp:taxon-name><tp:taxon-name-part taxon-name-part-type="genus" reg="Swiftia">Swiftia</tp:taxon-name-part><tp:taxon-name-part taxon-name-part-type="species" reg="phaeton">phaeton</tp:taxon-name-part></tp:taxon-name></italic> sp. nov. <bold>A</bold> overview of sclerites of the inner layer of the coenenchyme: spindles <bold>B</bold> polyp sclerites: spindles, rods, and scales from the tentacles <bold>C</bold> overview of sclerites of the outer layer of the coenenchyme: capstans (also occurring in polyp mounds). Scale bar: 100 μm.</p></caption><graphic xmlns:xlink="http://www.w3.org/1999/xlink" xlink:href="zookeys-1106-121_article-81364__-g004.jpg" position="float" orientation="portrait" xlink:type="simple" id="oo_703056.jpg"><uri content-type="original_file" xlink:type="simple">https://binary.pensoft.net/fig/703056</uri></graphic></fig><fig id="F5" position="float" orientation="portrait"><object-id xmlns:xlink="http://www.w3.org/1999/xlink" content-type="doi" xlink:type="simple">10.3897/zookeys.1106.81364.figure5</object-id><object-id xmlns:xlink="http://www.w3.org/1999/xlink" content-type="arpha" xlink:type="simple">4A6093F5-B2C9-54B4-8B38-0A3923D261FE</object-id><label>Figure 5.</label><caption><p>3D reconstruction of polyp of <italic><tp:taxon-name><tp:taxon-name-part taxon-name-part-type="genus" reg="Swiftia">Swiftia</tp:taxon-name-part><tp:taxon-name-part taxon-name-part-type="species" reg="phaeton">phaeton</tp:taxon-name-part></tp:taxon-name></italic> sp. nov. (paratype <abbrev xmlns:xlink="http://www.w3.org/1999/xlink" xlink:title="Senckenberg am Meer, Wilhelmshaven" id="ABBRID0EXFAG" xlink:type="simple">SaM</abbrev>-ID 1352). Coloured sclerites: in red, rod-forming layer on top of the polyp mound and in rose, spindle of the anthocodium. Scale bar: 1 mm.</p></caption><graphic xmlns:xlink="http://www.w3.org/1999/xlink" xlink:href="zookeys-1106-121_article-81364__-g005.jpg" position="float" orientation="portrait" xlink:type="simple" id="oo_703057.jpg"><uri content-type="original_file" xlink:type="simple">https://binary.pensoft.net/fig/703057</uri></graphic></fig></tp:treatment-sec><tp:treatment-sec sec-type="variation" id="SECID0EAGAG"><title>Variation.</title><p>The variation of body measurements of the paratypes is presented in Table <xref ref-type="table" rid="T2">2</xref> and a published dataset (<ext-link xmlns:xlink="http://www.w3.org/1999/xlink" xlink:href="https://doi.pangaea.de/10.1594/PANGAEA.910893" ext-link-type="uri" xlink:type="simple">https://doi.pangaea.de/10.1594/PANGAEA.910893</ext-link>). All colonies examined were homogeneous in colouration, in agreement with the holotype. Colonies extending up to 93 mm in length but smaller in width than holotype. Colonies unbranched or branching up to two times. Branches as in holotype with 1–5 mm diameter but longer than holotype, reaching up to 77 mm lenght. Anastomosis present uniquely in paratype <abbrev xmlns:xlink="http://www.w3.org/1999/xlink" xlink:title="Senckenberg am Meer, Wilhelmshaven" id="ABBRID0EPGAG" xlink:type="simple">SaM</abbrev>-ID 1469. Polyps similar to those described for holotype, yet in most cases more densely distributed on branches of paratypes (6–21/cm) and less spaced than on holotype, 0.3–2.26 mm. Polyp mounds as those of holotype, height &lt; 1.8 mm and 0.67–2.28 mm wide, with anthocodiae mostly retracted after preservation. Tentacles, coenenchyme, and sclerite colours and arrangements as in holotype. Sclerite sizes vary. Capstans of outer layer uniform in size along both coenenchyme and polyp mounds (22–97 μm length; 13–58 μm width), and with broader range of sizes than holotype. Larger spindles of inner layer of coenenchyme smaller (167–413 μm length; 23–63 μm width) than larger spindles of polyp mounds (198–436 μm length; 17–73 μm width), and with minimum sizes smaller than larger spindles of holotype. Smaller spindles of inner layer of coenenchyme slightly bigger (90–243 μm length; 18–56 μm width) than smaller spindles of polyp mounds (91–231 μm length; 16–59 μm width), and with minimum sizes smaller than small spindles of holotype. Rods form layer on top of polyp mounds as in holotype, 108–455 μm long, 25–77 μm wide.</p><table-wrap id="T2" position="float" orientation="portrait"><label>Table 2.</label><caption><p>Measurements of the type series of <italic><tp:taxon-name><tp:taxon-name-part taxon-name-part-type="genus" reg="Swiftia">Swiftia</tp:taxon-name-part><tp:taxon-name-part taxon-name-part-type="species" reg="phaeton">phaeton</tp:taxon-name-part></tp:taxon-name></italic> sp. nov. (see Material examined) in distinct body parts. Details: body parts of the colonies, measurements per body part of the type colonies, average, standard deviation, minimum and maximum of each measurement, and number of colonies and sclerites measured.</p></caption><table id="TID0ET3BG" rules="all"><tbody><tr><th rowspan="1" colspan="3">Body part</th><th rowspan="1" colspan="1">Measurements</th><th rowspan="1" colspan="1">Average</th><th rowspan="1" colspan="1">SD</th><th rowspan="1" colspan="1">Min</th><th rowspan="1" colspan="1">Max</th><th rowspan="1" colspan="1"><italic>N</italic> colonies/ <italic>N</italic> sclerites</th></tr><tr><td rowspan="3" colspan="3">Colony (cm)</td><td rowspan="1" colspan="1">Length</td><td rowspan="1" colspan="1">5.50</td><td rowspan="1" colspan="1">2.03</td><td rowspan="1" colspan="1">3.17</td><td rowspan="1" colspan="1">9.23</td><td rowspan="1" colspan="1">9</td></tr><tr><td rowspan="1" colspan="1">Width</td><td rowspan="1" colspan="1">2.01</td><td rowspan="1" colspan="1">1.44</td><td rowspan="1" colspan="1">.25</td><td rowspan="1" colspan="1">4.14</td><td rowspan="1" colspan="1">9</td></tr><tr><td rowspan="1" colspan="1">Stem diameter</td><td rowspan="1" colspan="1">.37</td><td rowspan="1" colspan="1">.20</td><td rowspan="1" colspan="1">.13</td><td rowspan="1" colspan="1">.69</td><td rowspan="1" colspan="1">7</td></tr><tr><td rowspan="2" colspan="3">Branches (cm)</td><td rowspan="1" colspan="1">Length of branches</td><td rowspan="1" colspan="1">3.68</td><td rowspan="1" colspan="1">2.64</td><td rowspan="1" colspan="1">.15</td><td rowspan="1" colspan="1">7.65</td><td rowspan="1" colspan="1">9</td></tr><tr><td rowspan="1" colspan="1">Branch diameter</td><td rowspan="1" colspan="1">.25</td><td rowspan="1" colspan="1">.11</td><td rowspan="1" colspan="1">.10</td><td rowspan="1" colspan="1">.46</td><td rowspan="1" colspan="1">9</td></tr><tr><td rowspan="5" colspan="3">Polyps (mm)</td><td rowspan="1" colspan="1">Distance between polyps</td><td rowspan="1" colspan="1">1.55</td><td rowspan="1" colspan="1">0.79</td><td rowspan="1" colspan="1">.37</td><td rowspan="1" colspan="1">3.38</td><td rowspan="1" colspan="1">9</td></tr><tr><td rowspan="1" colspan="1">Number of polyps/cm</td><td rowspan="1" colspan="1">11</td><td rowspan="1" colspan="1">5.70</td><td rowspan="1" colspan="1">7</td><td rowspan="1" colspan="1">21</td><td rowspan="1" colspan="1">9</td></tr><tr><td rowspan="1" colspan="1">Polyp height</td><td rowspan="1" colspan="1">43</td><td rowspan="1" colspan="1">18.92</td><td rowspan="1" colspan="1">26</td><td rowspan="1" colspan="1">72</td><td rowspan="1" colspan="1">9</td></tr><tr><td rowspan="1" colspan="1">Calyx height</td><td rowspan="1" colspan="1">1.36</td><td rowspan="1" colspan="1">.41</td><td rowspan="1" colspan="1">1.09</td><td rowspan="1" colspan="1">1.83</td><td rowspan="1" colspan="1">9</td></tr><tr><td rowspan="1" colspan="1">Calyx width</td><td rowspan="1" colspan="1">2.07</td><td rowspan="1" colspan="1">.19</td><td rowspan="1" colspan="1">1.91</td><td rowspan="1" colspan="1">2.28</td><td rowspan="1" colspan="1">9</td></tr><tr><td rowspan="14" colspan="1">Slclerome (μm)</td><td rowspan="6" colspan="1">Coenenchyme</td><td rowspan="2" colspan="1">Large spindles</td><td rowspan="1" colspan="1">Length</td><td rowspan="1" colspan="1">281</td><td rowspan="1" colspan="1">62</td><td rowspan="1" colspan="1">193</td><td rowspan="1" colspan="1">281</td><td rowspan="1" colspan="1">9/55</td></tr><tr><td rowspan="1" colspan="1">Width</td><td rowspan="1" colspan="1">41</td><td rowspan="1" colspan="1">10</td><td rowspan="1" colspan="1">38</td><td rowspan="1" colspan="1">41</td><td rowspan="1" colspan="1">9/55</td></tr><tr><td rowspan="2" colspan="1">Small spindles</td><td rowspan="1" colspan="1">Length</td><td rowspan="1" colspan="1">170</td><td rowspan="1" colspan="1">33</td><td rowspan="1" colspan="1">90</td><td rowspan="1" colspan="1">243</td><td rowspan="1" colspan="1">9/54</td></tr><tr><td rowspan="1" colspan="1">Width</td><td rowspan="1" colspan="1">37</td><td rowspan="1" colspan="1">9</td><td rowspan="1" colspan="1">18</td><td rowspan="1" colspan="1">56</td><td rowspan="1" colspan="1">9/54</td></tr><tr><td rowspan="2" colspan="1">Capstans</td><td rowspan="1" colspan="1">Length</td><td rowspan="1" colspan="1">57</td><td rowspan="1" colspan="1">14</td><td rowspan="1" colspan="1">32</td><td rowspan="1" colspan="1">93</td><td rowspan="1" colspan="1">9/53</td></tr><tr><td rowspan="1" colspan="1">Width</td><td rowspan="1" colspan="1">36</td><td rowspan="1" colspan="1">8</td><td rowspan="1" colspan="1">23</td><td rowspan="1" colspan="1">58</td><td rowspan="1" colspan="1">9/53</td></tr><tr><td rowspan="8" colspan="1">Polyps</td><td rowspan="2" colspan="1">Large spindles</td><td rowspan="1" colspan="1">Length</td><td rowspan="1" colspan="1">315</td><td rowspan="1" colspan="1">62</td><td rowspan="1" colspan="1">198</td><td rowspan="1" colspan="1">436</td><td rowspan="1" colspan="1">9/53</td></tr><tr><td rowspan="1" colspan="1">Width</td><td rowspan="1" colspan="1">41</td><td rowspan="1" colspan="1">12</td><td rowspan="1" colspan="1">17</td><td rowspan="1" colspan="1">73</td><td rowspan="1" colspan="1">9/53</td></tr><tr><td rowspan="2" colspan="1">Small spindles</td><td rowspan="1" colspan="1">Length</td><td rowspan="1" colspan="1">157</td><td rowspan="1" colspan="1">35</td><td rowspan="1" colspan="1">91</td><td rowspan="1" colspan="1">231</td><td rowspan="1" colspan="1">9/54</td></tr><tr><td rowspan="1" colspan="1">Width</td><td rowspan="1" colspan="1">33</td><td rowspan="1" colspan="1">8</td><td rowspan="1" colspan="1">16</td><td rowspan="1" colspan="1">59</td><td rowspan="1" colspan="1">9/54</td></tr><tr><td rowspan="2" colspan="1">Capstans</td><td rowspan="1" colspan="1">Length</td><td rowspan="1" colspan="1">52</td><td rowspan="1" colspan="1">16</td><td rowspan="1" colspan="1">22</td><td rowspan="1" colspan="1">97</td><td rowspan="1" colspan="1">9/54</td></tr><tr><td rowspan="1" colspan="1">Width</td><td rowspan="1" colspan="1">32</td><td rowspan="1" colspan="1">9</td><td rowspan="1" colspan="1">13</td><td rowspan="1" colspan="1">52</td><td rowspan="1" colspan="1">9/54</td></tr><tr><td rowspan="2" colspan="1">Rods</td><td rowspan="1" colspan="1">Length</td><td rowspan="1" colspan="1">195</td><td rowspan="1" colspan="1">70</td><td rowspan="1" colspan="1">108</td><td rowspan="1" colspan="1">455</td><td rowspan="1" colspan="1">9/45</td></tr><tr><td rowspan="1" colspan="1">Width</td><td rowspan="1" colspan="1">45</td><td rowspan="1" colspan="1">14</td><td rowspan="1" colspan="1">25</td><td rowspan="1" colspan="1">77</td><td rowspan="1" colspan="1">9/45</td></tr></tbody></table></table-wrap></tp:treatment-sec><tp:treatment-sec sec-type="distribution" id="SECID0EVXAG"><title>Distribution.</title><p>This species is known to occur uniquely in the upper bathyal off Mauritania in deep-sea canyons and on deep-water coral mounds, where it lives in association with framework-forming species like <italic><tp:taxon-name><tp:taxon-name-part taxon-name-part-type="genus" reg="Desmophyllum">Desmophyllum</tp:taxon-name-part><tp:taxon-name-part taxon-name-part-type="species" reg="pertusum">pertusum</tp:taxon-name-part></tp:taxon-name></italic> (Linnaeus, 1758) at the world largest known deep-water coral mound barrier (<xref ref-type="bibr" rid="B47">Ramos et al. 2017c</xref>; <xref ref-type="bibr" rid="B60">Wienberg et al. 2018</xref>). With the exception of the first <abbrev xmlns:xlink="http://www.w3.org/1999/xlink" xlink:title="Remotely-operated vehicle" id="ABBRID0EOYAG" xlink:type="simple">ROV</abbrev> dive, <italic><tp:taxon-name><tp:taxon-name-part taxon-name-part-type="genus" reg="Swiftia">Swiftia</tp:taxon-name-part><tp:taxon-name-part taxon-name-part-type="species" reg="phaeton">phaeton</tp:taxon-name-part></tp:taxon-name></italic> sp. nov. was observed in all dives of the ‘PHAETON’ expedition from north to south of Mauritania (Fig. <xref ref-type="fig" rid="F1">1</xref>, Table <xref ref-type="table" rid="T3">3</xref>). It inhabits the canyons Tanoûdêrt, Nouamghar, Inchiri, and Tioulit and the coral mound complexes, both shallow and deep Timiris, Banda, Tamxat, and Tiguent between 20°N and 17°N at 396–639 m depth (Fig. <xref ref-type="fig" rid="F1">1</xref>, Table <xref ref-type="table" rid="T3">3</xref>). It is widespread at Nouamghar Canyon and at the deep Timiris Mound Complex, while its occurrence varies from isolated to highly dense populations, forming monospecific or multispecific coral gardens containing other <tp:taxon-name><tp:taxon-name-part taxon-name-part-type="family">Plexauridae</tp:taxon-name-part></tp:taxon-name> species (<xref ref-type="bibr" rid="B49">Sampaio et al. in press</xref>). Moreover, it was found attached to dead coral framework portions, coral rubble, and rocks.</p><table-wrap id="T3" position="float" orientation="portrait"><label>Table 3.</label><caption><p><abbrev xmlns:xlink="http://www.w3.org/1999/xlink" xlink:title="Remotely-operated vehicle" id="ABBRID0E6ZAG" xlink:type="simple">ROV</abbrev> dives performed during MSM 16/3 ‘PHAETON’ on the shelf and continental slope off Mauritania providing details of dive number, area where the dive took place, number of station, latitude, longitude, and depth at Start of dive-End of dive (SoD-EoD) in meters.</p></caption><table id="TID0ELWAI" rules="all"><tbody><tr><th rowspan="1" colspan="1">Dive No.</th><th rowspan="1" colspan="1">Area</th><th rowspan="1" colspan="1">GeoB Station</th><th rowspan="1" colspan="1">Coordinates</th><th rowspan="1" colspan="1">SoD-EoD (m)</th></tr><tr><td rowspan="1" colspan="1">1</td><td rowspan="1" colspan="1">Arguin south canyon</td><td rowspan="1" colspan="1">14759-1</td><td rowspan="1" colspan="1"><named-content xmlns:xlink="http://www.w3.org/1999/xlink" content-type="dwc:verbatimCoordinates" xlink:type="simple"><named-content content-type="geo-json" specific-use="{&#34;type&#34;:&#34;Point&#34;,&#34;coordinates&#34;:[-17.145556,19.734167]}" id="NCID0EI2AG" xlink:type="simple">19°44'03"N, 17°08'44"W</named-content></named-content>–<named-content xmlns:xlink="http://www.w3.org/1999/xlink" content-type="dwc:verbatimCoordinates" xlink:type="simple"><named-content content-type="geo-json" specific-use="{&#34;type&#34;:&#34;Point&#34;,&#34;coordinates&#34;:[-17.147222,19.737778]}" id="NCID0EQ2AG" xlink:type="simple">19°44'16"N, 17°08'50"W</named-content></named-content></td><td rowspan="1" colspan="1">546–488</td></tr><tr><td rowspan="1" colspan="1">2</td><td rowspan="1" colspan="1">Nouamghar canyon</td><td rowspan="1" colspan="1">14779-1</td><td rowspan="1" colspan="1"><named-content xmlns:xlink="http://www.w3.org/1999/xlink" content-type="dwc:verbatimCoordinates" xlink:type="simple"><named-content content-type="geo-json" specific-use="{&#34;type&#34;:&#34;Point&#34;,&#34;coordinates&#34;:[-16.805833,19.179722]}" id="NCID0EI3AG" xlink:type="simple">19°10'47"N, 16°48'21"W</named-content></named-content>–<named-content xmlns:xlink="http://www.w3.org/1999/xlink" content-type="dwc:verbatimCoordinates" xlink:type="simple"><named-content content-type="geo-json" specific-use="{&#34;type&#34;:&#34;Point&#34;,&#34;coordinates&#34;:[-16.804722,19.176667]}" id="NCID0EQ3AG" xlink:type="simple">19°10'36"N, 16°48'17"W</named-content></named-content></td><td rowspan="1" colspan="1">449–619</td></tr><tr><td rowspan="1" colspan="1">3</td><td rowspan="1" colspan="1">Tanoûdêrt canyon</td><td rowspan="1" colspan="1">14796-1</td><td rowspan="1" colspan="1"><named-content xmlns:xlink="http://www.w3.org/1999/xlink" content-type="dwc:verbatimCoordinates" xlink:type="simple"><named-content content-type="geo-json" specific-use="{&#34;type&#34;:&#34;Point&#34;,&#34;coordinates&#34;:[-17.670000,20.247222]}" id="NCID0EI4AG" xlink:type="simple">20°14'50"N, 17°40'12"W</named-content></named-content>–<named-content xmlns:xlink="http://www.w3.org/1999/xlink" content-type="dwc:verbatimCoordinates" xlink:type="simple"><named-content content-type="geo-json" specific-use="{&#34;type&#34;:&#34;Point&#34;,&#34;coordinates&#34;:[-17.667778,20.243056]}" id="NCID0EQ4AG" xlink:type="simple">20°14'35"N, 17°40'04"W</named-content></named-content></td><td rowspan="1" colspan="1">487–642</td></tr><tr><td rowspan="1" colspan="1">4A</td><td rowspan="1" colspan="1">Inchiri canyon</td><td rowspan="1" colspan="1">14871-1</td><td rowspan="1" colspan="1"><named-content xmlns:xlink="http://www.w3.org/1999/xlink" content-type="dwc:verbatimCoordinates" xlink:type="simple"><named-content content-type="geo-json" specific-use="{&#34;type&#34;:&#34;Point&#34;,&#34;coordinates&#34;:[-16.764722,19.139167]}" id="NCID0EI5AG" xlink:type="simple">19°08'21"N, 16°45'53"W</named-content></named-content>–<named-content xmlns:xlink="http://www.w3.org/1999/xlink" content-type="dwc:verbatimCoordinates" xlink:type="simple"><named-content content-type="geo-json" specific-use="{&#34;type&#34;:&#34;Point&#34;,&#34;coordinates&#34;:[-16.763611,19.139444]}" id="NCID0EQ5AG" xlink:type="simple">19°08'22"N, 16°45'49"W</named-content></named-content></td><td rowspan="1" colspan="1">519–589</td></tr><tr><td rowspan="1" colspan="1">4B</td><td rowspan="1" colspan="1">Inchiri canyon</td><td rowspan="1" colspan="1">14871-2</td><td rowspan="1" colspan="1"><named-content xmlns:xlink="http://www.w3.org/1999/xlink" content-type="dwc:verbatimCoordinates" xlink:type="simple"><named-content content-type="geo-json" specific-use="{&#34;type&#34;:&#34;Point&#34;,&#34;coordinates&#34;:[-16.764167,19.139167]}" id="NCID0EI6AG" xlink:type="simple">19°08'21"N, 16°45'51"W</named-content></named-content>–<named-content xmlns:xlink="http://www.w3.org/1999/xlink" content-type="dwc:verbatimCoordinates" xlink:type="simple"><named-content content-type="geo-json" specific-use="{&#34;type&#34;:&#34;Point&#34;,&#34;coordinates&#34;:[-16.761111,19.137222]}" id="NCID0EQ6AG" xlink:type="simple">19°08'14"N, 16°45'40"W</named-content></named-content></td><td rowspan="1" colspan="1">427–564</td></tr><tr><td rowspan="1" colspan="1">5</td><td rowspan="1" colspan="1">deep Timiris mound complex</td><td rowspan="1" colspan="1">14873-1</td><td rowspan="1" colspan="1"><named-content xmlns:xlink="http://www.w3.org/1999/xlink" content-type="dwc:verbatimCoordinates" xlink:type="simple"><named-content content-type="geo-json" specific-use="{&#34;type&#34;:&#34;Point&#34;,&#34;coordinates&#34;:[-16.871389,18.961389]}" id="NCID0EIABG" xlink:type="simple">18°57'41"N, 16°52'17"W</named-content></named-content>–<named-content xmlns:xlink="http://www.w3.org/1999/xlink" content-type="dwc:verbatimCoordinates" xlink:type="simple"><named-content content-type="geo-json" specific-use="{&#34;type&#34;:&#34;Point&#34;,&#34;coordinates&#34;:[-16.866944,18.964722]}" id="NCID0EQABG" xlink:type="simple">18°57'53"N, 16°52'01"W</named-content></named-content></td><td rowspan="1" colspan="1">480–603</td></tr><tr><td rowspan="1" colspan="1">6</td><td rowspan="1" colspan="1">shallow Timiris mound complex</td><td rowspan="1" colspan="1">14874-1</td><td rowspan="1" colspan="1"><named-content xmlns:xlink="http://www.w3.org/1999/xlink" content-type="dwc:verbatimCoordinates" xlink:type="simple"><named-content content-type="geo-json" specific-use="{&#34;type&#34;:&#34;Point&#34;,&#34;coordinates&#34;:[-16.854167,18.966667]}" id="NCID0EIBBG" xlink:type="simple">18°58'00"N, 16°51'15"W</named-content></named-content>–<named-content xmlns:xlink="http://www.w3.org/1999/xlink" content-type="dwc:verbatimCoordinates" xlink:type="simple"><named-content content-type="geo-json" specific-use="{&#34;type&#34;:&#34;Point&#34;,&#34;coordinates&#34;:[-16.851111,18.960000]}" id="NCID0EQBBG" xlink:type="simple">18°57'36"N, 16°51'04"W</named-content></named-content></td><td rowspan="1" colspan="1">429–525</td></tr><tr><td rowspan="1" colspan="1">7</td><td rowspan="1" colspan="1">Tioulit canyon (S)</td><td rowspan="1" colspan="1">14886-1</td><td rowspan="1" colspan="1"><named-content xmlns:xlink="http://www.w3.org/1999/xlink" content-type="dwc:verbatimCoordinates" xlink:type="simple"><named-content content-type="geo-json" specific-use="{&#34;type&#34;:&#34;Point&#34;,&#34;coordinates&#34;:[-16.726389,18.650278]}" id="NCID0EICBG" xlink:type="simple">18°39'01"N, 16°43'35"W</named-content></named-content>–<named-content xmlns:xlink="http://www.w3.org/1999/xlink" content-type="dwc:verbatimCoordinates" xlink:type="simple"><named-content content-type="geo-json" specific-use="{&#34;type&#34;:&#34;Point&#34;,&#34;coordinates&#34;:[-16.729167,18.641389]}" id="NCID0EQCBG" xlink:type="simple">18°38'29"N, 16°43'45"W</named-content></named-content></td><td rowspan="1" colspan="1">475–641</td></tr><tr><td rowspan="1" colspan="1">8</td><td rowspan="1" colspan="1">Tioulit canyon (N)</td><td rowspan="1" colspan="1">14891-1</td><td rowspan="1" colspan="1"><named-content xmlns:xlink="http://www.w3.org/1999/xlink" content-type="dwc:verbatimCoordinates" xlink:type="simple"><named-content content-type="geo-json" specific-use="{&#34;type&#34;:&#34;Point&#34;,&#34;coordinates&#34;:[-16.723889,18.664167]}" id="NCID0EIDBG" xlink:type="simple">18°39'51"N, 16°43'26"W</named-content></named-content>–<named-content xmlns:xlink="http://www.w3.org/1999/xlink" content-type="dwc:verbatimCoordinates" xlink:type="simple"><named-content content-type="geo-json" specific-use="{&#34;type&#34;:&#34;Point&#34;,&#34;coordinates&#34;:[-16.724722,18.665833]}" id="NCID0EQDBG" xlink:type="simple">18°39'57"N, 16°43'29"W</named-content></named-content></td><td rowspan="1" colspan="1">502–592</td></tr><tr><td rowspan="1" colspan="1">9</td><td rowspan="1" colspan="1">Tamxat mound complex (c)</td><td rowspan="1" colspan="1">14902-1</td><td rowspan="1" colspan="1"><named-content xmlns:xlink="http://www.w3.org/1999/xlink" content-type="dwc:verbatimCoordinates" xlink:type="simple"><named-content content-type="geo-json" specific-use="{&#34;type&#34;:&#34;Point&#34;,&#34;coordinates&#34;:[-16.668333,17.541111]}" id="NCID0EIEBG" xlink:type="simple">17°32'28"N, 16°40'06"W</named-content></named-content>–<named-content xmlns:xlink="http://www.w3.org/1999/xlink" content-type="dwc:verbatimCoordinates" xlink:type="simple"><named-content content-type="geo-json" specific-use="{&#34;type&#34;:&#34;Point&#34;,&#34;coordinates&#34;:[-16.661389,17.547500]}" id="NCID0EQEBG" xlink:type="simple">17°32'51"N, 16°39'41"W</named-content></named-content></td><td rowspan="1" colspan="1">396–588</td></tr><tr><td rowspan="1" colspan="1">10</td><td rowspan="1" colspan="1">Banda mound complex</td><td rowspan="1" colspan="1">14908</td><td rowspan="1" colspan="1"><named-content xmlns:xlink="http://www.w3.org/1999/xlink" content-type="dwc:verbatimCoordinates" xlink:type="simple"><named-content content-type="geo-json" specific-use="{&#34;type&#34;:&#34;Point&#34;,&#34;coordinates&#34;:[-16.680556,17.670278]}" id="NCID0EIFBG" xlink:type="simple">17°40'13"N, 16°40'50"W</named-content></named-content>–<named-content xmlns:xlink="http://www.w3.org/1999/xlink" content-type="dwc:verbatimCoordinates" xlink:type="simple"><named-content content-type="geo-json" specific-use="{&#34;type&#34;:&#34;Point&#34;,&#34;coordinates&#34;:[-16.671389,17.670000]}" id="NCID0EQFBG" xlink:type="simple">17°40'12"N, 16°40'17"W</named-content></named-content></td><td rowspan="1" colspan="1">455–574</td></tr><tr><td rowspan="1" colspan="1">11</td><td rowspan="1" colspan="1">Tamxat mound complex (S)</td><td rowspan="1" colspan="1">14909-1</td><td rowspan="1" colspan="1"><named-content xmlns:xlink="http://www.w3.org/1999/xlink" content-type="dwc:verbatimCoordinates" xlink:type="simple"><named-content content-type="geo-json" specific-use="{&#34;type&#34;:&#34;Point&#34;,&#34;coordinates&#34;:[-16.699167,17.482500]}" id="NCID0EIGBG" xlink:type="simple">17°28'57"N, 16°41'57"W</named-content></named-content>–<named-content xmlns:xlink="http://www.w3.org/1999/xlink" content-type="dwc:verbatimCoordinates" xlink:type="simple"><named-content content-type="geo-json" specific-use="{&#34;type&#34;:&#34;Point&#34;,&#34;coordinates&#34;:[-16.691111,17.482500]}" id="NCID0EQGBG" xlink:type="simple">17°28'57"N, 16°41'28"W</named-content></named-content></td><td rowspan="1" colspan="1">423–560</td></tr><tr><td rowspan="1" colspan="1">12</td><td rowspan="1" colspan="1">Tiguent mound complex</td><td rowspan="1" colspan="1">14914</td><td rowspan="1" colspan="1"><named-content xmlns:xlink="http://www.w3.org/1999/xlink" content-type="dwc:verbatimCoordinates" xlink:type="simple"><named-content content-type="geo-json" specific-use="{&#34;type&#34;:&#34;Point&#34;,&#34;coordinates&#34;:[-16.824722,17.136667]}" id="NCID0EIHBG" xlink:type="simple">17°08'12"N, 16°49'29"W</named-content></named-content>–<named-content xmlns:xlink="http://www.w3.org/1999/xlink" content-type="dwc:verbatimCoordinates" xlink:type="simple"><named-content content-type="geo-json" specific-use="{&#34;type&#34;:&#34;Point&#34;,&#34;coordinates&#34;:[-16.814722,17.131667]}" id="NCID0EQHBG" xlink:type="simple">17°07'54"N, 16°48'53"W</named-content></named-content></td><td rowspan="1" colspan="1">409–515</td></tr></tbody></table></table-wrap></tp:treatment-sec><tp:treatment-sec><!--Section generated to contain objects referenced in tp:taxon-treatment.--><fig id="F1" position="float" orientation="portrait"><object-id xmlns:xlink="http://www.w3.org/1999/xlink" content-type="doi" xlink:type="simple">10.3897/zookeys.1106.81364.figure1</object-id><object-id xmlns:xlink="http://www.w3.org/1999/xlink" content-type="arpha" xlink:type="simple">8B72E978-A297-5155-8FB8-845BDCC6115F</object-id><label>Figure 1.</label><caption><p>Map showing MSM 16/3 ‘PHAETON’ <abbrev xmlns:xlink="http://www.w3.org/1999/xlink" xlink:title="Remotely-operated vehicle" id="ABBRID0E3LAC" xlink:type="simple">ROV</abbrev> dive locations along the Mauritanian slope. Location names and GeoB 14 stations (sta.): grey = canyons; black = coral mounds; orange = scleractinian distributions. Basemap from ESRI (2019) (<ext-link xmlns:xlink="http://www.w3.org/1999/xlink" xlink:type="simple" ext-link-type="uri" xlink:href="http://www.esri.com">www.esri.com</ext-link>) and contours from GEBCO (2019) (<ext-link xmlns:xlink="http://www.w3.org/1999/xlink" xlink:type="simple" ext-link-type="uri" xlink:href="http://www.gebco.net">www.gebco.net</ext-link>), scleractinian framework distribution, canyon positions, and names from <xref ref-type="bibr" rid="B50">Sanz et al. (2017)</xref>.</p></caption><graphic xmlns:xlink="http://www.w3.org/1999/xlink" xlink:href="zookeys-1106-121_article-81364__-g001.jpg" position="float" orientation="portrait" xlink:type="simple" id="oo_703053.jpg"><uri content-type="original_file" xlink:type="simple">https://binary.pensoft.net/fig/703053</uri></graphic></fig></tp:treatment-sec><ref-list><ref id="B48"><mixed-citation xmlns:xlink="http://www.w3.org/1999/xlink" xlink:type="simple"><person-group><name name-style="western"><surname>Sampaio</surname><given-names>Í</given-names></name><name name-style="western"><surname>Carreiro-Silva</surname><given-names>M</given-names></name><name name-style="western"><surname>Freiwald</surname><given-names>A</given-names></name><name name-style="western"><surname>Menezes</surname><given-names>G</given-names></name><name name-style="western"><surname>Grasshoff</surname><given-names>M</given-names></name></person-group> (<year>2019</year>) <article-title>Natural history collections as a basis for sound biodiversity assessments: <tp:taxon-name><tp:taxon-name-part taxon-name-part-type="family">Plexauridae</tp:taxon-name-part></tp:taxon-name> (<tp:taxon-name><tp:taxon-name-part taxon-name-part-type="subclass">Octocorallia</tp:taxon-name-part></tp:taxon-name>, <tp:taxon-name><tp:taxon-name-part taxon-name-part-type="suborder">Holaxonia</tp:taxon-name-part></tp:taxon-name>) of the Naturalis CANCAP and <tp:taxon-name><tp:taxon-name-part taxon-name-part-type="genus">Tyro</tp:taxon-name-part></tp:taxon-name> Mauritania II expeditions.</article-title><source>ZooKeys</source><volume>870</volume>: <fpage>1</fpage>–<lpage>32</lpage>. <ext-link xlink:href="10.3897/zookeys.870.35285" ext-link-type="doi" xlink:type="simple">https://doi.org/10.3897/zookeys.870.35285</ext-link></mixed-citation></ref><ref id="B47"><mixed-citation xmlns:xlink="http://www.w3.org/1999/xlink" xlink:type="simple"><person-group><name name-style="western"><surname>Ramos</surname><given-names>A</given-names></name><name name-style="western"><surname>Sanz</surname><given-names>JL</given-names></name><name name-style="western"><surname>Ramil</surname><given-names>F</given-names></name><name name-style="western"><surname>Agudo</surname><given-names>LM</given-names></name><name name-style="western"><surname>Presas-Navarro</surname><given-names>C</given-names></name></person-group> (<year>2017c</year>) <article-title>The giant cold-water coral mounds barrier off Mauritania.</article-title> In: <person-group><name name-style="western"><surname>Ramos</surname><given-names>A</given-names></name><name name-style="western"><surname>Ramil</surname><given-names>F</given-names></name><name name-style="western"><surname>Sanz</surname><given-names>JL</given-names></name></person-group> (<role>Eds</role>) <issue-title>Deep-Sea Ecosystems Off Mauritania.</issue-title><source>Springer, Dordrecht</source>, <fpage>481</fpage>–<lpage>525</lpage>. <ext-link xlink:href="10.1007/978-94-024-1023-5_13" ext-link-type="doi" xlink:type="simple">https://doi.org/10.1007/978-94-024-1023-5_13</ext-link></mixed-citation></ref><ref id="B60"><mixed-citation xmlns:xlink="http://www.w3.org/1999/xlink" xlink:type="simple"><person-group><name name-style="western"><surname>Wienberg</surname><given-names>C</given-names></name><name name-style="western"><surname>Titschack</surname><given-names>J</given-names></name><name name-style="western"><surname>Freiwald</surname><given-names>A</given-names></name><name name-style="western"><surname>Frank</surname><given-names>N</given-names></name><name name-style="western"><surname>Lundälv</surname><given-names>T</given-names></name><name name-style="western"><surname>Taviani</surname><given-names>M</given-names></name><name name-style="western"><surname>Beuck</surname><given-names>L</given-names></name><name name-style="western"><surname>Schröder-Ritzau</surname><given-names>A</given-names></name><name name-style="western"><surname>Krengel</surname><given-names>T</given-names></name><name name-style="western"><surname>Hebbeln</surname><given-names>D</given-names></name></person-group> (<year>2018</year>) <article-title>The giant Mauritanian cold-water coral mound province: Oxygen control on coral mound formation.</article-title><source>Quaternary Science Reviews</source><volume>185</volume>: <fpage>135</fpage>–<lpage>152</lpage>. <ext-link xlink:href="10.1016/j.quascirev.2018.02.012" ext-link-type="doi" xlink:type="simple">https://doi.org/10.1016/j.quascirev.2018.02.012</ext-link></mixed-citation></ref><ref id="B50"><mixed-citation xmlns:xlink="http://www.w3.org/1999/xlink" xlink:type="simple"><person-group><name name-style="western"><surname>Sanz</surname><given-names>JL</given-names></name><name name-style="western"><surname>Maestro</surname><given-names>A</given-names></name><name name-style="western"><surname>Agudo</surname><given-names>LM</given-names></name></person-group> (<year>2017</year>) <article-title>The Mauritanian margin. Bathymetric and geomorphological characteristics.</article-title> In: <person-group><name name-style="western"><surname>Ramos</surname><given-names>A</given-names></name><name name-style="western"><surname>Ramil</surname><given-names>F</given-names></name><name name-style="western"><surname>Sanz</surname><given-names>JL</given-names></name></person-group> (<role>Eds</role>) <issue-title>Deep-Sea Ecosystems Off Mauritania.</issue-title><source>Springer, Dordrecht</source>, <fpage>53</fpage>–<lpage>117</lpage>. <ext-link xlink:href="10.1007/978-94-024-1023-5_2" ext-link-type="doi" xlink:type="simple">https://doi.org/10.1007/978-94-024-1023-5_2</ext-link></mixed-citation></ref><ref id="B49"><mixed-citation xmlns:xlink="http://www.w3.org/1999/xlink" xlink:type="simple"><person-group><name name-style="western"><surname>Sampaio</surname><given-names>Í</given-names></name><name name-style="western"><surname>Beuck</surname><given-names>L</given-names></name><name name-style="western"><surname>Menezes</surname><given-names>G</given-names></name><name name-style="western"><surname>Freiwald</surname><given-names>A</given-names></name></person-group> (<year>in press</year>) The Mauritanian Slope (NE Atlantic) has no desert: <italic><tp:taxon-name><tp:taxon-name-part taxon-name-part-type="genus">Swiftia</tp:taxon-name-part><tp:taxon-name-part taxon-name-part-type="species">phaeton</tp:taxon-name-part></tp:taxon-name></italic> (<tp:taxon-name><tp:taxon-name-part taxon-name-part-type="suborder">Holaxonia</tp:taxon-name-part></tp:taxon-name>: <tp:taxon-name><tp:taxon-name-part taxon-name-part-type="family">Plexauridae</tp:taxon-name-part></tp:taxon-name>) shaping coral gardens. In: Chimienti G (Ed.) Corals – Habitat formers from the shallow to the deep. IntechOpen, London.</mixed-citation></ref></ref-list></tp:taxon-treatment>
